# Supplementary material for: Mechanism of traditional Chinese medicine in elderly diabetes mellitus and a systematic review of its clinical application
Source: Front Pharmacol. 2024 Mar 6;15:1339148. doi: 10.3389/fphar.2024.1339148 (PMC10953506; doi:10.3389/fphar.2024.1339148)
Supplement: Supplementary file 2 [file DataSheet1.zip]

Archive with 19 entries (19 files):
- Supplementary Table S1-17/Supplementary Table S1.docx
- Supplementary Table S1-17/Supplementary Table S10.docx
- Supplementary Table S1-17/Supplementary Table S11.docx
- Supplementary Table S1-17/Supplementary Table S12.docx
- Supplementary Table S1-17/Supplementary Table S13.docx
- Supplementary Table S1-17/Supplementary Table S14.docx
- Supplementary Table S1-17/Supplementary Table S15.docx
- Supplementary Table S1-17/Supplementary Table S16.docx
- Supplementary Table S1-17/Supplementary Table S17.docx
- Supplementary Table S1-17/Supplementary Table S2.docx
- Supplementary Table S1-17/Supplementary Table S3a.docx
- Supplementary Table S1-17/Supplementary Table S3b.docx
- Supplementary Table S1-17/Supplementary Table S4.docx
- Supplementary Table S1-17/Supplementary Table S5.docx
- Supplementary Table S1-17/Supplementary Table S6a.docx
- Supplementary Table S1-17/Supplementary Table S6b.docx
- Supplementary Table S1-17/Supplementary Table S7.docx
- Supplementary Table S1-17/Supplementary Table S8.docx
- Supplementary Table S1-17/Supplementary Table S9.docx
