# Supplementary material for: Mechanism of traditional Chinese medicine in elderly diabetes mellitus and a systematic review of its clinical application
Source: Front Pharmacol. 2024 Mar 6;15:1339148. doi: 10.3389/fphar.2024.1339148 (PMC10953506; doi:10.3389/fphar.2024.1339148)
Supplement: Supplementary file 4 [file DataSheet2.zip]

Archive with 18 entries (18 files):
- Supplementary Table S18-26-CoPhyMP statment/Supplementary Table18a-Cheng2023-ConPhyMP-checklists.pdf
- Supplementary Table S18-26-CoPhyMP statment/Supplementary Table18b-Cheng2023-ConPhyMP-checklists.pdf
- Supplementary Table S18-26-CoPhyMP statment/Supplementary Table19a-Chen2022-ConPhyMP-checklists.pdf
- Supplementary Table S18-26-CoPhyMP statment/Supplementary Table19b-Chen2022-ConPhyMP-checklists.pdf
- Supplementary Table S18-26-CoPhyMP statment/Supplementary Table20a-Wang2009-ConPhyMP-checklists.pdf
- Supplementary Table S18-26-CoPhyMP statment/Supplementary Table20b-Wang2009-ConPhyMP-checklists.pdf
- Supplementary Table S18-26-CoPhyMP statment/Supplementary Table21a-Luo2014-ConPhyMP-checklists.pdf
- Supplementary Table S18-26-CoPhyMP statment/Supplementary Table21b-Luo2014-ConPhyMP-checklists.pdf
- Supplementary Table S18-26-CoPhyMP statment/Supplementary Table22a-Wang2012-ConPhyMP-checklists.pdf
- Supplementary Table S18-26-CoPhyMP statment/Supplementary Table22b-Wang2012-ConPhyMP-checklists.pdf
- Supplementary Table S18-26-CoPhyMP statment/Supplementary Table23a-Li2017-ConPhyMP-checklists.pdf
- Supplementary Table S18-26-CoPhyMP statment/Supplementary Table23b-Li2017-ConPhyMP-checklists-table.pdf
- Supplementary Table S18-26-CoPhyMP statment/Supplementary Table24a-Jiang2021-ConPhyMP-checklists.pdf
- Supplementary Table S18-26-CoPhyMP statment/Supplementary Table24b-Jiang2021-ConPhyMP-checklists.pdf
- Supplementary Table S18-26-CoPhyMP statment/Supplementary Table25a-Li2016-ConPhyMP-checklists.pdf
- Supplementary Table S18-26-CoPhyMP statment/Supplementary Table25b-Li2016-ConPhyMP-checklists.pdf
- Supplementary Table S18-26-CoPhyMP statment/Supplementary Table26a-Chen2017-ConPhyMP-checklists.pdf
- Supplementary Table S18-26-CoPhyMP statment/Supplementary Table26b-Chen2017-ConPhyMP-checklists.pdf
